# Supplementary material for: Neutral Sphingomyelinase 2 Inhibition Limits Hepatic Steatosis and Inflammation
Source: Cells. 2024 Mar 6;13(5):463. doi: 10.3390/cells13050463 (PMC10931069; doi:10.3390/cells13050463)
Supplement: Supplementary file 1 [file cells-13-00463-s001.zip]

Archive with 1 entries (1 files):
- cells-2864141-supplementary.pdf
